# Supplementary material for: mdciao: Accessible Analysis and Visualization of Molecular Dynamics Simulation Data
Source: PLoS Comput Biol. 2025 Apr 21;21(4):e1012837. doi: 10.1371/journal.pcbi.1012837 (PMC12011235; doi:10.1371/journal.pcbi.1012837)
Supplement: S1 Table — (XLSX) [file pcbi.1012837.s005.xlsx]

## Sheet: Sheet1
Dataset Name	Description	Source	Publication
β2AR-GsGDP	beta-2-adrenergic receptor in complex with GsGDP	Own Data	[30]
RBD_ACE	SARS-CoV-2 spike protein receptor binding domain (RBD) bound to human angiotensin converting enzyme-related carboypeptidase (ACE2) Only the first 100 clones of each replica were used.	COVID-19 Molecular Structure and Therapeutics Hub by MolSSI and BioExcel	[31]
mdcath α	CATH domain 1q02A00 DNA helicase RuvA subunit, C-terminal domain Mainly Alpha	mdCATH: A Large-Scale MD Dataset for Data-Driven Computational Biophysics	[5,32]
mdcath αβ	CATH domain 1sbnI00 Trypsin Inhibitor V, subunit A Alpha Beta
mdcath β	CATH domain 2aydA01 C-terminal WRKY domain of AtWRKY1 Mainly Beta
