# Supplementary material for: mdciao: Accessible Analysis and Visualization of Molecular Dynamics Simulation Data
Source: PLoS Comput Biol. 2025 Apr 21;21(4):e1012837. doi: 10.1371/journal.pcbi.1012837 (PMC12011235; doi:10.1371/journal.pcbi.1012837)
Supplement: S2 Table — The files were streamed from disk in blocks of 500 frames. (XLSX) [file pcbi.1012837.s006.xlsx]

## Sheet: Sheet1
Dataset Name	#frames	#residues	#potential residue pairs	#trajs	# cpus	CPU-walltime	CPU-walltime /residue pair/ 1000 frames
β2AR-GSGDP	8001	1069	570846	1	1	9min 10s	0.12 ms
RBD_ACE	12332	905	409060	360	6	10min 49s	0.13 ms
mdcath α	2210	52	1326	1	1	2.76 s ± 47.7 ms per loop (mean ± std. dev. of 4 runs, 4 loops each)	0.94 ms
mdcath αβ	2250	63	1953	1	1	3.4 s ± 8.32 ms per loop (mean ± std. dev. of 4 runs, 4 loops each)	0.77 ms
mdcath β	2220	67	2211	1	1	3.37 s ± 14.9 ms per loop (mean ± std. dev. of 4 runs, 4 loops each)	0.48 ms
